# Supplementary material for: The shape of the bacterial ribosome exit tunnel affects cotranslational protein folding
Source: eLife. 2018 Nov 26;7:e36326. doi: 10.7554/eLife.36326 (PMC6298777; doi:10.7554/eLife.36326)
Supplement: Figure 3—source data 1. [file elife-36326-fig3-data1.xlsx]

## Sheet: Profiles
SpectrinR16	WT Ribosomes	L24 Δ loop Ribosomes	L23 Δ loop Ribosomes	Std Error WT	Std Error L24	Std Error L23																												L onset
21	0.20366	0.196959	0.248287	0.0218769	0.0335112	0.0239182																												WT		L23 Δ loop Ribosomes		L24 Δ loop Ribosomes
23	0.186086	0.166129	0.284157	0.00735346	0.0135934	0.0112015																												0	0	0	0	0	0
25	0.174381	0.155689	0.295162	0.00952743	0.0139875	0.0240745																												34.5	0	34.5	0	34	0
27	0.164139	0.222808	0.284542	0.0143868	0.0329019	0.0224484																												34.5	0	34.5	0	34	0
29	0.353016	0.589605	0.492367	0.0206406	0.0202515	0.0274266
31	0.579735	0.877479	0.536826	0.0270102	0.0290644	0.0399648																												L max
33	0.753503	0.930079	0.679778	0.00496261	0.00240105	0.012567																												L max WT		L max L23 Δ loop		L max L24 Δ loop
35	0.894968	0.913348	0.857544	0.0126812	0.00453255	0.0218144																												0	0	0	0	0	0
37	0.888963	0.873329	0.766835	0.020621	0.013131	0.0113832																												41	0	41	0	37	0
39	0.732252	0.579429	0.509047	0.0146498	0.0296241	0.0426376																												41	0	41	0	37	0
41	0.641046	0.465755	0.383726	0.0167037	0.0349699	0.046469																												L end
43	0.496286	0.312769	0.251783	0.0355284	0.0165884	0.033265																												L end WT		L end L23 Δ loop		L end L24 Δ loop
45	0.443443	0.274269	0.202609	0.000187332	0.0294066	0.0323372																												0	0	0	0.25	0	0
51	0.20815	0.130624	0.130412	0.0440792	0.0256518	0.0418793																												43	0	43	0.25	41	0
																																		43	0	43	0	41	0
	L onset
	L onset L23 Δ loop Ribosomes	L onset	WT		L24 Δ loop ribosomes
	0	0.552915	0	0.549314	0	0.542884
	31	0.552915	31	0.549314	29	0.542884
	31	0	31	0	29	0
	Lmax
	WT		L23 Δ loop Ribosomes		L24 Δ loop ribosomes
	0	0.894968	0	0.857544	0	0.930079
	35	0.894968	35	0.857544	33	0.930079
	35	0	35	0	33	0
	L drop-off
	WT		L23 Δ loop Ribosomes		L24 Δ loop ribosomes
	0	0.551559	0	0.493978	0	0.530351
	42.2	0.551559	39.3	0.493978	40	0.530351
	42.2	0	39.3	0	40	0
	WT			L23 loop deletion		L24 loop deletion
ADR1	WT Ribosomes (-Zn)	WT Ribosomes (+Zn)	L23 Δ loop Ribosomes (-Zn)	L23 Δ loop Ribosomes (+Zn)	L24 Δ loop Ribosomes (-Zn)	L24 Δ loop ribosomes(+Zn)	Std Err WT (-Zn)	Std Err WT (+Zn)	Std Err (L23dloop) -Zn	Std Err L23dloop (+Zn)	Std Err L24dloop (-Zn)	Std Err L24dloop (+Zn)
17	0.38422	0.3819	0.416362	0.724645	0.397592	0.431384	0.0125171	0.0369251	0.00979453	0.0138971	0.0242617	0.0239726
19	0.182841	0.359629	0.224572	0.6694	0.254227	0.460244	0.0253794	0.0227759	0.0485688	0.00497675	0.0142744	0.0321244
20	0.123647	0.308003	0.180714	0.66471	0.18179	0.500563	0.00698725	0.00568165	0.0116938	0.00643067	0.00524068	0.0278717
21	0.11534	0.419676	0.168582	0.739908	0.190198	0.618404	0.00646425	0.0143505	0.00395837	0.039225	0.00508498	0.0251645
22	0.137244	0.54015	0.159771	0.722278	0.201034	0.700159	0.00460862	0.0110661	0.017777	0.0380572	0.00514157	0.0102427
23	0.116735	0.602442	0.134042	0.699474	0.180926	0.733026	0.0045354	0.0117152	0.0157335	0.0384273	0.0164857	0.0293801
24	0.130181	0.652748	0.144958	0.70161	0.179171	0.76732	0.00250707	0.011449	0.0150446	0.0205255	0.0152783	0.00933865
25	0.128096	0.766732	0.137251	0.644782	0.170213	0.825856	0.0110823	0.0312891	0.0259222	0.0378664	0.00160962	0.0255048
27	0.194437	0.480124	0.230606	0.297385	0.193862	0.527543	0.0154632	0.02053	0.038635	0.00703176	0.0242885	0.0106441
28	0.183193	0.309405	0.253033	0.289309	0.210149	0.373164	0.0270817	0.0155923	0.0189792	0.0162352	0.00612614	0.0248734
30	0.180592	0.199037	0.223212	0.160358	0.196359	0.220054	0.00968418	0.0451765	0.0161204	0.0283675	0.0332466	0.0131489
	Difference -/+ Zn
		WT Ribosomes	L23Δloop Ribosomes	L24Δloop Ribosomes	Normal PURE	WT Std Error of the Difference between two means	L23 dloop std error diff means	L24 dloop std error mean diff
	17	-0.00232042	0.308283	0.0337913	0	0.0225103	0.00981599	0.0206416
	19	0.176788	0.444828	0.206017	0	0.019688	0.0281881	0.0202956
	20	0.184356	0.483995	0.318773	0	0.00519945	0.00770492	0.0163737
	21	0.304337	0.571326	0.428206	0	0.00908706	0.0227616	0.0269063
	22	0.402905	0.562507	0.499125	0	0.00692094	0.0242513	0.00661684
	23	0.485708	0.565432	0.5521	0	0.00725294	0.0239736	0.0194505
	24	0.522567	0.556651	0.588148	0	0.00676668	0.0146928	0.0103382			L end WT		L end L23 Δ loop			L end L24 Δ loop
	25	0.638636	0.507531	0.655643	0	0.0191644	0.0264942	0.0147545			0	0.382424	0	0.3038		0	0.339669
	27	0.285687	0.0667796	0.333681	0	0.014839	0.0226724	0.0153104			26.5	0.382424	25.9	0.3038		27	0.339669
	28	0.126212	0.0362753	0.0236954	0	0.018042	0.0144198	0.0147898			26.5	0	25.9	0		27	0
	30	0.0184456	-0.0628545	0.0236954	0	0.0266752	0.0188377	0.0206416
	L onset WT		L onset L23 Δ loop		L onset L24 Δ loop			L max WT		L max L23 Δ loop		L max L24 Δ loop
	0	0.407712	0	0.439804	0	0.43083		0	0.638636	0	0.565432	0	0.655643
	22	0.407712	18.8	0.439804	21	0.43083		25	0.638636	23	0.565432	25	0.655643
	22	0	18.8	0	21	0		25	0	23	0	25	0
Titin
	WT Ribosomes	L23 Δ loop Ribosomes	L24 Δ loop Ribosomes	Std Error WT	Std Error L23	Std Error L24
23	0.160869	0.178195	0.202512	0.0261401	0.0137362	0.0125557
25	0.237218	0.269761	0.348733	0.0494216	0.0114192	0.00691933
27	0.173838	0.272189	0.33842	0.0331212	0.0238696	0.0267441
29	0.21168	0.234421	0.536554	0.0449379	0.0175001	0.0673427
31	0.340075	0.358577	0.579175	0.0627054	0.00759899	0.0196903
33	0.518215	0.422947	0.800167	0.0216533	0.00581604	0.0145093
35	0.690493	0.658814	0.820165	0.00981446	0.017682	0.0353977
37	0.667009	0.637878	0.6783	0.0429952	0.0317295	0.0363067
39	0.362618	0.273536	0.542388	0.0148542	0.00859872	0.0501598
41	0.261	0.212321	0.501322	0.0179471	0.0275496	0.0412928
43	0.325163	0.173182	0.509232	0.00695794	0.0389567	0.0373797
45	0.322266	0.154115	0.484653	0.0175544	0.0445735	0.0207106
51	0.27571	0.132495	0.293297	0.0154442	0.0267766	0.0354879
55	0.150906	0.117849	0.14189	0.0449692	0.0292995	0.0307222
61					0.0238648	0.0261709
L onset WT		L onset L23 Δ loop		L onset L24 Δ loop			L max WT		L max L23 Δ loop		L max L24 Δ loop
0	0.425681	0	0.418504	0	0.511339		0	0.690493	0	0.658814	0	0.820165
32	0.425681	33	0.418504	28.5	0.511339		35	0.690493	35	0.658814	35	0.820165
32	0	33	0	28.5	0		35	0	35	0	35	0
L end WT		L end L23 Δ loop			L end L24 Δ loop
0	0.420699	0	0.388331		0	0.481028
38.5	0.425681	38.4	0.388331		45.4	0.481028
38.5	0	38.4	0		45.4	0
Below this line are all simulation results:
Spectrin R16	WT Ribosomes			L24 Δ loop			L23 Δ loop
L	F_FL	p_F (Fraction of folded)	Force (pN)	F_FL	p_F (Fraction of folded)	Force (pN)	F_FL	p_F (Fraction of folded)	Force (pN)		F_FL (Std Error WT)	F_FL (Std Error L24 Δ loop)	F_FL (Std Error L23 Δ loop)
21	0.27	0	39.5	0.27	0	38	0.27	0	40.5		0	0	0
23	0.27	0	34.5	0.27	0	34	0.27	0	37.5		0	0	0
25	0.27	0	35.5	0.28	0	31.5	0.27	0	32		0	0	0
27	0.27	0	28.5	0.35	0.03	26.5	0.28	0	27		0.002	0.005	0
29	0.37	0.05	24	0.75	0.39	24.5	0.34	0.03	25		0.006	0.011	0.003
31	0.69	0.45	21	0.75	0.84	17	0.53	0.22	21.5		0.02	0.012	0.012
33	0.77	0.85	18	0.71	0.99	14.5	0.81	0.96	18		0.016	0.015	0.018
35	0.66	0.98	13	0.58	1	11	0.66	0.98	13		0.015	0.009	0.021
37	0.58	1	11	0.52	1	9	0.59	1	11		0.019	0.015	0.024
39	0.53	1	9.5	0.39	1	5	0.51	0.99	8.5		0.011	0.017	0.018
41	0.42	1	6	0.37	1	4	0.44	1	6.5		0.016	0.019	0.012
43	0.4	1	5	0.3	1	1.5	0.37	1	4		0.023	0.014	0.015
45	0.3	1	1.5	0.3	1	1.5	0.31	1	1.5		0.014	0.01	0.014
47	0.31	1	2	0.29	1	1	0.33	1	2.5		0.014	0.014	0.024
49	0.29	1	1	0.3	1	1.5	0.3	1	1.5		0.009	0.011	0.013
51	0.32	1	2	0.3	1	1.5	0.31	1	1.5		0.016	0.014	0.014
Titin I27	WT Ribosomes			L24 Δ loop			L23 Δ loop
L	F_FL	p_F (Fraction of folded)	Force (pN)	F_FL	p_F (Fraction of folded)	Force (pN)	F_FL	p_F (Fraction of folded)	Force (pN)		F_FL (Std Error WT)	F_FL (Std Error L24 Δ loop)	F_FL (Std Error L23 Δ loop)
23	0.27	0	25	0.27	0	18.5	0.27	0	24.5		0	0	0
25	0.27	0	17.5	0.27	0	12	0.27	0	18		0	0	0
27	0.27	0	14	0.27	0	7	0.27	0	14		0	0	0
29	0.27	0	7.5	0.27	0	9.5	0.27	0	8.5		0	0	0
31	0.27	0	7	0.57	0.1	26	0.27	0	13		0	0.011	0
33	0.36	0.02	27.5	0.8	0.69	17.5	0.39	0.03	27		0.004	0.015	0.008
35	0.71	0.31	21	0.65	0.85	12	0.65	0.25	21		0.009	0.021	0.019
37	0.69	0.85	13	0.46	0.98	6	0.7	0.83	13.5		0.009	0.022	0.021
39	0.55	0.96	8.5	0.39	0.98	4	0.52	0.96	8		0.017	0.022	0.017
41	0.39	0.98	4	0.33	0.99	2	0.41	0.97	4.5		0.012	0.012	0.009
43	0.34	0.97	2.5	0.31	0.98	1.5	0.35	0.98	2.5		0.023	0.014	0.014
45	0.29	0.98	0.5	0.26	0.98	0	0.3	0.99	1		0.013	0.017	0.021
47	0.3	0.98	1	0.29	0.98	1	0.31	0.98	1.5		0.008	0.015	0.015
49	0.3	0.99	1	0.28	0.98	0	0.27	0.99	0		0.018	0.016	0.018
51	0.26	0.99	0	0.28	0.99	0.5	0.27	0.99	0		0.012	0.015	0.012
53	0.26	0.99	0	0.26	0.98	0	0.28	0.99	0.5		0.01	0.012	0.012
55	0.28	0.99	0	0.28	0.99	0.5	0.3	0.98	1		0.013	0.012	0.01
ADR1a	WT Ribosomes			L24 Δ loop			L23 Δ loop			L23 Δ loop[R70-72] (only delete Residue 70 to 72 of L23)
L	F_FL	p_F (Fraction of folded)	Force (pN)	F_FL	p_F (Fraction of folded)	Force (pN)	F_FL	p_F (Fraction of folded)	Force (pN)	F_FL	p_F (Fraction of folded)	Force (pN)			F_FL (Std Error WT)	F_FL (Std Error L24 Δ loop)	F_FL (Std Error L23 Δ loop)	F_FL (Std Error L23 Δ loop[R70-72])
17	0.28	0.05	6.5	0.29	0.06	8.5	0.62	0.51	15	0.57	0.42	10			0.002	0.005	0.063	0.029
19	0.3	0.13	8	0.32	0.11	8	0.67	0.85	13	0.91	0.64	16			0.005	0.01	0.04	0.01
20	0.3	0.15	6.5	0.31	0.13	10	0.45	0.88	6.5	0.95	0.74	17			0.016	0.015	0.048	0.014
21	0.48	0.25	15	0.33	0.15	9	0.25	0.89	1.5	0.87	0.9	12.5			0.016	0.007	0.035	0.01
22	0.47	0.47	14.5	0.44	0.34	12.5	0.19	0.89	0	0.55	0.98	5			0.029	0.021	0.012	0.032
23	0.4	0.64	7	0.47	0.44	12	0.18	0.84	0	0.52	0.98	4			0.016	0.045	0.016	0.027
24	0.74	0.69	16	0.76	0.62	20	0.2	0.84	0	0.68	0.99	7.5			0.027	0.038	0.014	0.013
25	0.66	0.81	13.5	0.76	0.76	17	0.31	0.81	2.5	0.65	0.99	6.5			0.021	0.026	0.019	0.018
27	0.43	0.91	5	0.58	0.91	10.5	0.33	0.89	5	0.47	1	2.5			0.063	0.045	0.027	0.016
28	0.33	0.91	3.5	0.53	0.93	10	0.33	0.9	3	0.39	1	0			0.014	0.064	0.045	0.024
29	0.31	0.93	2.5	0.46	0.94	8.5	0.31	0.93	3.5	0.42	1	1			0.015	0.048	0.029	0.016
			I27						ADR1a (bkg added to e-curves)				R16
